# Supplementary material for: Oculocutaneous albinism variants in 28 consanguineous families and functional classification of a pathogenic deep intron variant in TYR
Source: Eur J Hum Genet. 2026 Mar 11;34(5):603–8. doi: 10.1038/s41431-026-02070-5 (PMC13171863; doi:10.1038/s41431-026-02070-5)
Supplement: Supplementary file 2 — Table S1 [file 41431_2026_2070_MOESM2_ESM.xlsx]

## Sheet: Ark1
Table S1. Clinical data from 28 consanguineous OCA families a.
Family ID	Patient	Age	Phenotype	Photophobia	Visual acuity right eye	Visual acuity left eye	Refraction right eye b	Refraction left eye b	Nystagmus	Iris pigmentation	Fundus	Foveal hypoplasia	Visual evoked potential	Other
ALB20	20_2	NA	OCA	NA	NA	NA	NA	NA	NA	NA	NA	NA	NA	NA
F-ALB7	ALB7-1	16	OCA	No	Mildly reduced	Mildly reduced	Low	Low	-	Dark-colored iris shading	Normal	Yes	NA	Gold hued hair, exposed parts of the body (face, arms and hands) gradually accumulate the pigmentation
ALB6	6_1	NA	OCA	NA	NA	NA	NA	NA	NA	NA	NA	NA	NA	NA
ALB28	28_1	NA	OCA	NA	NA	NA	NA	NA	NA	NA	NA	NA	NA	NA
F-ALB6	ALB6-1	11	OCA	Yes	Mildly reduced	Mildly reduced	Low	Low	Yes	Light-colored iris shading	Normal	No	NA	Platinum Blonde hair
ALB18	18_1	NA	OCA	NA	NA	NA	NA	NA	NA	NA	NA	NA	NA	NA
ALB19	19_1	NA	OCA	NA	NA	NA	NA	NA	NA	NA	NA	NA	NA	NA
ALB9	9_3	NA	OCA	NA	NA	NA	NA	NA	NA	NA	NA	NA	NA	NA
F-ALB1	ALB1-3	16	OCA	Yes	Severely reduced	Severely reduced	High	High	Yes	Dark blue	Hypopigmented	Yes	NA	Hearing problem, golden hair
ALB13	13_3	NA	OCA	NA	NA	NA	NA	NA	NA	NA	NA	NA	NA	NA
F-ALB8	ALB8-1	24	OCA	Yes	Moderately reduced	Moderately reduced	Low	Low	Yes	Light Blue	Hypopigmented	Yes	NA	White hair, sun harmed skin and ruddy spots
ALB21	21_5	NA	OCA	NA	NA	NA	NA	NA	NA	NA	NA	NA	NA	NA
F-ALB3	ALB3-1	5	OCA	Yes	Mildly reduced	Mildly reduced	Mild	Mild	No	Light blue with brown shading	Hypopigmented	NA	NA	Uncovered area skin pigmentation enhanced with age, blond hair
F-ALB5	ALB5-1	24	OCA	Yes	Moderately reduced	Moderately reduced	Low	Low	Yes	Light brown	Hypopigmented	Yes	NA	Exposed parts of the body (face, arms and hands) gradually accumulate the pigmentation
ALB14	14_1	NA	OCA	NA	NA	NA	NA	NA	NA	NA	NA	NA	NA	NA
ALB30	30_1	NA	OCA	NA	NA	NA	NA	NA	NA	NA	NA	NA	NA	NA
ALB7	7_1	NA	OCA	NA	NA	NA	NA	NA	NA	NA	NA	NA	NA	NA
ALB5	5_1	NA	OCA	NA	NA	NA	NA	NA	NA	NA	NA	NA	NA	NA
F-ALB4	ALB4-1	20	OCA	Yes	Severely reduced	Severely reduced	High	High	Yes	Dark blue	Hypopigmented	Yes	NA	Reddish Brown hair color
ALB17	17_3	NA	OCA	NA	NA	NA	NA	NA	NA	NA	NA	NA	NA	NA
ALB29	29_1	NA	OCA	NA	NA	NA	NA	NA	NA	NA	NA	NA	NA	NA
ALB16	16_1	NA	OCA	NA	NA	NA	NA	NA	NA	NA	NA	NA	NA	NA
ALB3	3_1	NA	OCA	NA	NA	NA	NA	NA	NA	NA	NA	NA	NA	NA
AR-ALB1	1-2	NA	OCA	NA	NA	NA	NA	NA	NA	NA	NA	NA	NA	NA
KC-ALB1	II-5	NA	OCA	NA	NA	NA	NA	NA	NA	NA	NA	NA	NA	NA
ALB12	12_01	NA	OCA	NA	NA	NA	NA	NA	NA	NA	NA	NA	NA	NA
F-ALB2	ALB2-1	45	OCA	Yes	Severely reduced	Severely reduced	High	High	Yes	Light blue	Hypopigmented	Yes	NA	Hypotonia, stoutness, prominent Frown and glabellar lines, white to yellow hair
ALB2	NA	NA	OCA	NA	NA	NA	NA	NA	NA	NA	NA	NA	NA	NA
a NA: not available. b Refraction was assessed based on the degree of blurriness experienced by the patient (low, mild, or high).
