# Supplementary material for: Oculocutaneous albinism variants in 28 consanguineous families and functional classification of a pathogenic deep intron variant in TYR
Source: Eur J Hum Genet. 2026 Mar 11;34(5):603–8. doi: 10.1038/s41431-026-02070-5 (PMC13171863; doi:10.1038/s41431-026-02070-5)
Supplement: Supplementary file 3 — Table S2 [file 41431_2026_2070_MOESM3_ESM.xlsx]

## Sheet: Table S2
Table S2. Rare homozygous variants identified in 28 consanguineous OCA families.
Family ID	Gene	Transcript	Genomic position hg38	cDNA	Amino acid change	ACMG classification a	MAF b	Reference c	REVEL score	CADD score	SpliceAI	Pangolin
ALB20	BLOC1S6	NM_012388.4	15:45592257	c.205C>T	p.(Gln69*)	P (PVS1, PM2_sup, PM3)	0	This study	n/a	39.0
F-ALB7	BLOC1S6	NM_012388.4	15:45592257	c.205C>T	p.(Gln69*)	P (PVS1, PM2_sup, PM3)	0	This study	n/a	39.0
ALB6	HPS1	NM_000195.5	10:98435762-98435877	c.118-104_129del	p.?	P (PVS1, PM2_sup, PM3)	n/a	This study	n/a	n/a
ALB28	HPS4	NM_022081.6	22:26458553	c.1739delA	p.(Asn580Metfs*7)	P (PVS1, PM2_sup, PM3)	1.1e-05	This study	n/a	29.7
F-ALB6	HPS4	NM_022081.6	22:26470847-26477706	c.133-570_502-34del	deletion exon 4 - 6	P (PVS1, PM2_sup, PM3)	n/a	This study	n/a	n/a
ALB18	OCA2	NM_000275.3	15:27990662	c.1045-15T>G	p.?	LP (PS4, PS3_mod, PM2_sup, PP1_mod)	0.000395	22734612	n/a	5.19	0.1	0.22
ALB19	OCA2	NM_000275.3	15:27990662	c.1045-15T>G	p.?	LP (PS4, PS3_mod, PM2_sup, PP1_mod)	0.000395	22734612	n/a	5.19	0.1	0.22
ALB9	OCA2	NM_000275.3	15:27990662	c.1045-15T>G	p.?	LP (PS4, PS3_mod, PM2_sup, PP1_mod)	0.000395	22734612	n/a	5.19	0.1	0.22
F-ALB1	OCA2	NM_000275.3	15:27990662	c.1045-15T>G	p.?	LP (PS4, PS3_mod, PM2_sup, PP1_mod)	0.000395	22734612	n/a	5.19	0.1	0.22
ALB13	OCA2	NM_000275.3	15:27983392	c.1456G>T	p.(Asp486Tyr)	LP (PS4_mod, PM2_sup, PP3_str, PM3)	0.000154	22734612	0.932	27.2
F-ALB8	OCA2	NM_000275.3	15:27983392	c.1456G>T	p.(Asp486Tyr)	LP (PS4_mod, PM2_sup, PP3_str, PM3)	0.000154	22734612	0.932	27.2
ALB21	OCA2	NM_000275.3	15:28027977-28027978	c.408_409delAA	p.(Arg137Ilefs*83)	P (PVS1, PS4_sup, PM2_sup, PM3)	n/a	39143519	n/a	n/a
F-ALB3	SLC24A5	NM_205850.3	15:48134284	c.328G>C	p.(Gly110Arg)	LP (PM2_sup, PM3, PP1, PP3_mod)	9.88e-05	32274888	0.842	27.7
F-ALB7	SLC24A5	NM_205850.3	15:48136690	c.598G>A	p.(Gly200Arg)	VUS (PM2_sup, PM3, PS3_mod)	1.63e-05	34870899	0.523	27.4
F-ALB5	TYR	NM_000372.5	11:89177991	c.38delT	p.(Phe13Serfs*18)	P (PVS1, PM2_sup, PM3)	n/a	This study	n/a	n/a
ALB14	TYR	NM_000372.5	11:89178217	c.264dupC	p.(Cys89Leufs*80)	P (PVS1, PM2_sup, PM3)	n/a	This study	n/a	n/a
ALB30	TYR	NM_000372.5	11:89178602	c.649C>T	p.(Arg217Trp)	LP (PS4_mod, PM3_str, PM2_sup)	0.00132	1642278	0.588	22.4
ALB7	TYR	NM_000372.5	11:89178668	c.715C>T	p.(Arg239Trp)	P (PS4_mod, PS3_sup, PM2_sup, PM3_str, PP3_mod)	6.68e-05	11858948	0.789	23.8
ALB5	TYR	NM_000372.5	11:89191214	c.832C>T	p.(Arg278*)	P (PVS1, PS4_mod, PM2_sup, PM3)	0.00116	7902671 (28266639)	n/a	37.0
F-ALB4	TYR	NM_000372.5	11:89191214	c.832C>T	p.(Arg278*)	P (PVS1, PS4_mod, PM2_sup, PM3)	0.00116	7902671 (28266639)	n/a	37.0
ALB17	TYR	NM_000372.5	11:89191278	c.896G>A	p.(Arg299His)	P (PS4, PM5, PM3_str, PM2_sup, PP3)	0.000495	1642278 (28266639, 28112372, 25919014)	0.728	25.9
ALB29	TYR	NM_000372.5	11:89227823	c.1037G>A	p.(Gly346Glu)	P ( PS4, PM2_sup, PM3, PM5, PP3_str)	0.000121	8026428 (28266639)	0.975	32
ALB16	TYR	NM_000372.5	11:89284843	c.1255G>A	p.(Gly419Arg)	P ( PS4, PM2_sup, PM3, PP3_str)	0.000527	1943686 (28266639)	0.934	29.8
ALB3	TYR	NM_000372.5	11:89284843	c.1255G>A	p.(Gly419Arg)	P ( PS4, PM2_sup, PM3, PP3_str)	0.000527	1943686 (28266639)	0.934	29.8
AR-ALB1	TYR	NM_000372.5	11:89284843	c.1255G>A	p.(Gly419Arg)	P ( PS4, PM2_sup, PM3, PP3_str)	0.000527	1943686 (28266639)	0.934	29.8
KC-ALB1	TYR	NM_000372.5	11:89284843	c.1255G>A	p.(Gly419Arg)	P ( PS4, PM2_sup, PM3, PP3_str)	0.000527	1943686 (28266639)	0.934	29.8
ALB12	TYR	NM_000372.5	11:89295229	c.1453G>C	p.(Gly485Arg)	LP (PM5, PM3, PP3_mod, PM2_sup)	0.000121	This study	0.785	24.8
F-ALB2	TYR	NM_000372.5		c.(1184+1_1185-1)_(1366+1_1367-1)del	deletion exon 4	P (PVS1, PM2_sup, PM3)	n/a	This study
ALB2	TYR	NM_000372.5	11:89289583	c.1366+4629A>G	Inclusion of pseudoexon	LP (PS3, PM2_sup, PM3)	n/a	This study			0.35	0.5
a LP: likely pathogenic. P:pathogenic, VUS: Variant of Unknown Significance. b Minor allele frequency in South Asian population (GnomAD v.4.1.0). c PubMed ID. n/a: not available.
