# Supplementary material for: Oculocutaneous albinism variants in 28 consanguineous families and functional classification of a pathogenic deep intron variant in TYR
Source: Eur J Hum Genet. 2026 Mar 11;34(5):603–8. doi: 10.1038/s41431-026-02070-5 (PMC13171863; doi:10.1038/s41431-026-02070-5)
Supplement: Supplementary file 4 — Table S3 [file 41431_2026_2070_MOESM4_ESM.xlsx]

## Sheet: Table S3
Table S3. TYR exon4-exon5 junctions. Coordinates of the observed splicing junctions and their mean count across the samples
chromosome	start	end	mean count
chr11	89284807	89288831	0.00334
chr11	89284816	89294109	0.01338
chr11	89284820	89284864	0.00167
chr11	89284834	89285100	0.00167
chr11	89284871	89292069	0.00167
chr11	89284876	89295166	0.00167
chr11	89284895	89295143	0.01171
chr11	89284932	89295120	0.00334
chr11	89284955	89285100	0.04348
chr11	89284955	89285113	0.00669
chr11	89284955	89285163	0.02508
chr11	89284955	89286007	0.00167
chr11	89284955	89286504	0.00669
chr11	89284955	89286547	0.00334
chr11	89284955	89286691	0.00836
chr11	89284955	89287042	0.00334
chr11	89284955	89287159	0.00334
chr11	89284955	89288083	1.85117
chr11	89284955	89288173	0.00334
chr11	89284955	89288239	0.00836
chr11	89284955	89288368	0.04013
chr11	89284955	89288438	154.286
chr11	89284955	89288467	0.01672
chr11	89284955	89289173	0.01338
chr11	89284955	89289386	0.15719
chr11	89284955	89289440	6.2107
chr11	89284955	89289524	0.02341
chr11	89284955	89289562	16.7007
chr11	89284955	89289743	0.00167
chr11	89284955	89290714	0.80936
chr11	89284955	89290753	0.00334
chr11	89284955	89291129	0.00334
chr11	89284955	89292289	0.00836
chr11	89284955	89292623	0.00836
chr11	89284955	89293873	0.00334
chr11	89284955	89294043	0.01003
chr11	89284955	89294831	0.00167
chr11	89284955	89295064	0.00167
chr11	89284955	89295143	2946.48
chr11	89284955	89295149	0.11873
chr11	89284955	89295188	0.00167
chr11	89284960	89295143	0.00836
chr11	89284960	89295149	0.01171
chr11	89285251	89288438	0.00334
chr11	89285289	89287280	0.00167
chr11	89285613	89285932	0.00334
chr11	89285804	89285885	0.01003
chr11	89286106	89286509	0.00167
chr11	89286483	89286832	0.00334
chr11	89287626	89288083	0.00334
chr11	89287843	89287883	0.00334
chr11	89287905	89287925	0.00167
chr11	89288263	89288368	0.00334
chr11	89288263	89288438	0.14716
chr11	89288263	89289386	0.00167
chr11	89288263	89289440	0.03846
chr11	89288263	89289562	0.02508
chr11	89288263	89290714	0.00669
chr11	89288263	89295143	0.8311
chr11	89288532	89289173	0.01338
chr11	89288532	89289337	0.00167
chr11	89288532	89289386	0.18896
chr11	89288532	89289416	0.00502
chr11	89288532	89289440	4.34615
chr11	89288532	89289524	0.00836
chr11	89288532	89289562	2.44482
chr11	89288532	89290714	0.03344
chr11	89288532	89290753	0.00334
chr11	89288532	89293711	0.00167
chr11	89288532	89295143	109.241
chr11	89288532	89295149	0.00502
chr11	89288770	89289440	0.00167
chr11	89289036	89289063	0.00167
chr11	89289579	89290714	3.32943
chr11	89289579	89290753	0.04849
chr11	89289579	89295143	4.8194
chr11	89289618	89290714	2.53679
chr11	89289618	89290753	0.06187
chr11	89289618	89291869	0.00334
chr11	89289618	89292623	0.00167
chr11	89289618	89295143	8.84615
chr11	89289618	89295149	0.00334
chr11	89289870	89295143	0.00167
chr11	89290599	89290764	0.00167
chr11	89290611	89290755	0.00334
chr11	89290785	89291129	0.00334
chr11	89290785	89292059	0.00334
chr11	89290785	89292623	0.02174
chr11	89290785	89293230	0.00334
chr11	89290785	89295143	9.27759
chr11	89290827	89295143	0.00334
chr11	89291162	89292219	0.00167
chr11	89291267	89292115	0.00167
chr11	89292744	89295143	0.17893
chr11	89292910	89293066	0.00167
chr11	89293950	89295143	0.01171
chr11	89294167	89295143	0.00334
chr11	89294180	89295143	0.00167
